# Supplementary material for: Influence of peritoneal dialysis catheter type on dislocations and laxative use: a retrospective observational study
Source: J Nephrol. 2022 May 6;35(5):1497–503. doi: 10.1007/s40620-022-01329-6 (PMC9217771; doi:10.1007/s40620-022-01329-6)
Supplement: Supplementary file 1 — Supplementary file1 (XLS 60 KB) [file 40620_2022_1329_MOESM1_ESM.xls]

## Sheet: PD 2014-20
PAZIENTI	BASELINE						EVENTI CORRELATI CON MALFUNZIONAMENTO								INFEZIONI			PERMANENZA CATETERE
	SESSO	ETA' POS	BMI	TIPO CATETERE	METODICA	PREC. INTERV. ADDOME	RX ADDOME	LASSATIVI CRON	LASSATIVI ACUT.	RIPOSIZ.	CAMBIO CAT.	GIORNI HD	OSPEDALIZZ.	SHIFT HD	PERITONITI	EXIT SITE	CUFF-SHAVING	DATA INSERIMENTO	RIMOZIONE/FINE OSSERV.	GIORNI CATETERE
	F	70	18.1	Tenckhoff	APD	N	4	S	0	0	S	33	1	N	2	2	N	2014-11-27	2016-09-25	668
	F	78	22.2	Tenckhoff	APD	S	7	S	4	1	N	0	0	N	3	1	S	2015-02-04	2020-06-11	1954
	M	77	26.2	Tenckhoff	APD	S	0	S	2	0	N	0	0	N	2	1	S	2014-10-28	2019-10-14	1812
	F	82	23.2	Tenckhoff	APD	N	0	S	3	0	N	0	0	N	0	2	S	2014-03-19	2019-12-15	2097
	F	62	18.4	Tenckhoff	APD	S	9	S	7	1	S	0	2	S	1	1	S	2014-07-03	2015-10-23	477
	M	84	23.6	Tenckhoff	CAPD	N	0	N	0	0	N	0	0	N	3	0	N	2014-05-19	2018-06-19	1492
	F	76	29.1	Tenckhoff	APD	S	1	N	0	0	N	0	0	N	3	0	N	2014-07-02	2020-01-02	2010
	M	78	19.9	Tenckhoff	APD	N	0	N	0	0	N	0	0	N	0	2	N	2015-10-07	2018-03-11	886
	M	76	28	Tenckhoff	APD	N	2	N	2	0	N	0	1	S	0	0	N	2015-12-17	2017-03-29	468
	F	68	22	Tenckhoff	APD	N	0	N	0	0	N	0	0	N	2	0	N	2015-01-16	2021-02-28	2235
	F	81	27.2	Tenckhoff	CAPD	S	2	S	2	1	N	17	1	N	1	1	S	2015-05-26	2020-03-18	1758
	M	86	19.5	Tenckhoff	CAPD	N	0	N	0	0	N	0	0	N	1	1	N	2015-05-29	2016-05-10	347
	M	65	28.1	Tenckhoff	CAPD	N	1	N	1	0	N	0	0	N	0	0	N	2015-05-02	2017-08-30	851
	M	82	24.1	Tenckhoff	CAPD	N	0	N	0	0	N	0	0	N	0	0	N	2015-07-22	2016-04-20	273
	M	78	19.1	Tenckhoff	CAPD	S	0	N	0	0	N	0	0	N	1	0	N	2015-11-23	2016-05-10	169
	F	83	22.8	Tenckhoff	APD	N	0	S	0	0	N	0	0	N	0	0	N	2016-04-19	2017-05-09	385
	M	61	30.8	Tenckhoff	APD	N	0	N	0	0	N	0	0	N	0	0	N	2016-09-21	2021-02-28	1621
	M	25	17.1	Tenckhoff	CAPD	N	3	S	3	2	N	0	2	S	2	1	S	2016-01-22	2017-06-23	518
	M	84	28	Tenckhoff	CAPD	N	0	S	1	0	N	0	0	N	0	0	N	2016-07-18	2019-05-12	1028
	F	50	19.8	Tenckhoff	CAPD	N	0	N	0	0	N	0	0	N	2	0	N	2016-05-04	2021-02-28	1761
	M	74	24.3	Tenckhoff	CAPD	N	0	N	0	0	N	0	0	N	0	0	N	2017-03-29	2019-06-28	821
	F	61	24.4	Tenckhoff	APD	S	0	S	0	0	N	0	0	N	0	0	N	2017-02-15	2018-11-07	630
	F	46	19.6	Tenckhoff	CAPD	N	0	N	0	0	N	0	0	N	0	0	N	2017-01-20	2021-02-28	1500
	M	80	26	Tenckhoff	APD	N	1	S	0	0	N	0	0	N	0	0	N	2018-04-27	2021-02-28	1038
	M	57	18.4	Tenckhoff	APD	N	0	N	0	0	N	0	0	N	0	0	N	2018-10-25	2021-02-28	857
	M	50	25.5	Tenckhoff	APD	N	1	N	0	1	N	0	1	N	0	1	N	2018-11-28	2021-02-28	823
	M	75	26.3	Tenckhoff	CAPD	N	0	N	0	0	N	0	0	N	1	0	N	2018-06-13	2021-02-28	991
	M	48	19.2	Tenckhoff	APD	N	0	N	0	0	N	0	0	N	0	1	N	2018-10-02	2021-02-01	853
	M	68	26.8	Tenckhoff	APD	N	4	S	4	1	N	0	0	N	0	0	N	2019-10-30	2021-02-28	487
	M	83	27.8	Tenckhoff	CAPD	S	2	N	0	1	N	0	1	N	0	1	N	2019-03-28	2021-02-28	703
	M	60	23.4	Tenckhoff	APD	N	0	N	0	0	N	0	0	N	0	0	N	2019-07-09	2021-02-28	600
	F	76	21.2	Tenckhoff	APD	N	0	N	0	0	N	0	0	N	0	0	N	2019-09-17	2021-02-28	530
	F	77	25.6	Tenckhoff	APD	S	0	N	0	0	N	0	0	N	0	0	N	2019-06-20	2020-08-11	418
	M %	MEDIA	MEAN BMI	TOTALE	APD %	PREC. INTERV. ADDOME	RX	LASSATIVI CRON	LASSATIVI ACUT0	RIPOS.	CAMBIO CAT %	HD %	OSPED.	SHIFT HD	PERIT./365 gg	EXIT SITE/365gg	CUFF-SHAVING	MEDIANA (IQR) GG CATETERE		TOT. GIORNI CATETERE
TOTALE	0.606061	69.7273	23.5061	33	0.606061	0.272727	12	0.363636	10	7	0.0606061	0.0606061	7	0.0909091	0.264965	0.165603	0.181818	851	1500	33061
	F %	DS	DS		CAPD %		DISLOC. % PZ		DISLOC. % PZ	RIPOS. % PZ			OSPED. % PZ						518
TOTALE	0.393939	14.0807	3.74441		0.393939		0.363636		0.30303	0.212121			0.212121					MEDIA	DEV.ST.
																		1001.85	602.68
PAZIENTI	SESSO	ETA' POS	BMI	TIPO CATETERE	METODICA	PREC. INTERV. ADDOME	RX ADDOME	LASSATIVI CRON	LASSATIVI ACUT.	RIPOSIZ.	CAMBIO CAT.	GIORNI HD	OSPEDALIZZ.	SHIFT HD	PERITONITI	EXIT SITE	CUFF-SHAVING	DATA INSERIMENTO	RIMOZIONE/FINE OSSERV.	GIORNI CATETERE
	F	72	18.3	Autolocante	APD	S	0	N	0	0	0	0	0	N	0	0	N	2016-10-05	2019-04-24	931
	F	82	22.9	Autolocante	APD	S	0	N	0	0	0	0	0	N	0	0	N	2020-06-12	2021-02-28	261
	M	79	21.5	Autolocante	CAPD	S	0	N	0	0	0	0	0	N	2	0	N	2017-10-12	2021-02-28	1235
	M	77	23.2	Autolocante	APD	N	0	N	0	0	0	0	0	N	0	0	N	2019-11-23	2021-02-28	463
	M	82	22.3	Autolocante	APD	N	0	N	0	0	0	0	0	N	0	0	N	2019-12-04	2021-02-28	452
	M	78	24	Autolocante	APD	S	0	N	0	0	0	0	0	N	0	0	N	2019-09-18	2020-10-15	393
	F	82	21.8	Autolocante	CAPD	S	0	N	0	0	0	0	0	N	0	0	N	2019-10-23	2021-02-28	494
	F	66	18.9	Autolocante	APD	N	0	N	0	0	0	0	0	N	0	0	N	2020-04-09	2021-02-28	325
	M	68	20.2	Autolocante	APD	N	0	N	0	0	0	0	0	N	0	0	N	2019-07-14	2021-02-28	595
	M	65	27.1	Autolocante	APD	N	0	N	2	0	0	0	0	N	0	0	N	2020-08-02	2021-02-28	210
	M	47	27.9	Autolocante	APD	N	0	N	0	0	0	0	0	N	0	0	N	2020-06-29	2021-02-28	244
	F	86	26.8	Autolocante	APD	N	0	N	0	0	0	0	0	N	0	0	N	2020-05-19	2021-02-28	285
	F	53	30.5	Autolocante	APD	N	0	N	0	0	0	0	0	N	0	0	N	2020-02-10	2021-02-28	384
	M	78	21.8	Autolocante	APD	N	0	N	0	0	0	0	0	N	0	0	N	2020-02-27	2020-09-30	216
	M	81	28.3	Autolocante	APD	N	0	N	0	0	0	0	0	N	0	0	N	2020-07-14	2021-02-28	229
	M	60	24.1	Autolocante	CAPD	N	0	N	0	0	0	0	0	N	0	0	N	2020-02-12	2021-02-28	382
	M	73	23.9	Autolocante	APD	S	0	N	0	0	0	0	0	N	0	0	N	2020-01-21	2021-02-28	404
	F	63	20.9	Autolocante	APD	S	0	S	0	0	0	0	0	N	0	0	N	2020-07-06	2021-02-28	237
	M	50	21.1	Autolocante	APD	N	0	S	0	0	N	0	0	0	1	0	N	2017-10-07	2021-01-19	1200
	F	83	20.79	Autolocante	CAPD	N	0	N	0	0	N	0	0	0	0	0	N	2015-12-19	2021-02-28	1898
	M	84	27.04	Autolocante	CAPD	N	0	N	0	0	N	0	0	0	0	0	N	2020-05-21	2021-02-28	283
	M	83	22.8	Autolocante	CAPD	N	0	N	0	0	N	0	0	0	0	1	S	2020-07-28	2021-02-28	215
	M	81	25.18	Autolocante	APD	S	0	N	1	0	N	0	0	0	0	1	S	2019-06-21	2021-02-28	618
	M	49	20.77	Autolocante	APD	N	0	S	0	0	N	0	0	0	0	0	N	2019-04-01	2021-02-28	699
	M	53	20.25	Autolocante	APD	N	0	N	0	0	N	0	0	0	0	0	N	2020-05-12	2021-02-28	292
	M	43	23.8	Autolocante	APD	N	0	S	1	0	N	0	0	0	0	0	N	2019-10-01	2021-02-28	516
	F	77	22.72	Autolocante	APD	N	0	N	0	0	N	0	0	0	0	1	S	2016-04-08	2021-02-28	1787
	F	67	22.37	Autolocante	APD	S	0	N	0	0	N	0	0	0	1	0	N	2016-09-23	2021-02-28	1619
	M	82	24.91	Autolocante	APD	N	0	N	0	0	N	0	0	0	0	0	N	2015-02-12	2021-02-28	2208
	M	83	22.6	Autolocante	APD	N	0	N	0	0	N	0	0	0	0	1	N	2017-07-19	2021-02-28	1320
	M	53	25.5	Autolocante	APD	N	1	S	0	1	S	0	1	0	0	0	N	2017-03-28	2021-02-28	1433
	F	55	24.56	Autolocante	APD	N	0	N	1	0	N	0	0	0	1	0	N	2017-02-01	2021-02-28	1488
	M	71	23.42	Autolocante	APD	N	0	N	0	0	N	0	0	0	0	0	N	2016-10-04	2020-06-26	1361
	F	42	19.5	Autolocante	APD	N	0	N	0	0	N	0	0	0	0	4	S	2018-02-01	2020-01-14	712
	M	62	26.68	Autolocante	APD	N	0	N	0	0	N	0	0	0	1	1	N	2018-03-06	2019-11-07	611
	F	83	21	Autolocante	CAPD	N	0	N	0	0	N	0	0	0	0	0	N	2018-07-16	2020-03-06	599
	M	56	29	Autolocante	APD	N	0	N	0	0	N	0	0	0	0	0	N	2018-07-17	2020-07-24	738
	M	81	28	Autolocante	APD	S	0	N	0	0	N	0	0	0	0	0	N	2017-07-07	2020-12-22	1264
	M	81	17.3	Autolocante	APD	N	0	N	0	0	N	0	0	0	0	0	N	2018-12-12	2020-01-03	387
	M	90	/	Autolocante	APD	S	0	N	0	0	N	0	0	0	0	2	N	2016-06-14	2020-09-27	1566
	M	94	/	Autolocante	APD	N	0	N	0	0	N	0	0	0	0	2	S	2019-07-24	2020-05-15	296
	M %	MEDIA	MEAN BMI	TOTALE	APD %	PREC. INTERV. ADDOME	RX	LASSATIVI CRON	LASSATIVI ACUT.	RIPOS.	CAMBIO CAT %	HD %	OSPED.	SHIFT HD	PERIT./365 gg	EXIT SITE/365gg	CUFF-SHAVING	MEDIANA (IQR) GG CATETERE		TOT. GIORNI CATETERE
TOTALE	0.682927	70.6098	23.4279	41	0.804878	0.268293	1	0.121951	4	1	0.0243902	0	1	0	0.0709887	0.153809	0.121951	516	1235	30850
	F %	DS	DS		CAPD %		DISLOC. % PZ			RIPOS. %			OSPED. %						296
TOTALE	0.317073	14.0604	3.12674		0.170732		0.0243902			0.0243902			0.0243902					MEDIA	DEV.ST.
																		752.439	555.314

## Sheet: Rapporto compatibilità
	Rapporto compatibilità per Cateteri PD no names.xls
	Data esecuzione: 29/01/2022 16:49
	Le seguenti caratteristiche della cartella di lavoro non sono supportate nelle versioni precedenti di Excel. Se si apre la cartella di lavoro in una versione precedente di Excel o la si salva in un formato di file precedente, tali caratteristiche potrebbero andare perse o venire ridotte.
	Perdita di funzionalità significativa			Numero occorrenze	Versione
	Una o più funzioni della cartella di lavoro non sono disponibili nelle versioni precedenti di Excel. Se vengono ricalcolate in una versione precedente, tali funzioni restituiranno un errore #NOME? anziché i risultati correnti.			2
				PD 2014-20'!T40	Excel 97-2003
				PD 2014-20'!T87	Excel 2007
